# Supplementary material for: The FANCM-BLM-TOP3A-RMI complex suppresses alternative lengthening of telomeres (ALT)
Source: Nat Commun. 2019 May 28;10:2252. doi: 10.1038/s41467-019-10180-6 (PMC6538672; doi:10.1038/s41467-019-10180-6)
Supplement: Supplementary file 4 — Source Data [file 41467_2019_10180_MOESM4_ESM.zip]

Archive with 12 entries (12 files):
- Supp Fig 3.pzf
- Supp Fig 4.pzf
- Supp Fig 5.xlsx
- Supp Fig 6.pzf
- Figure 1.pzf
- Figure 2.pzf
- Figure 3.pzf
- Figure 4.pzf
- Figure 5.pzf
- Supp Fig 1.pzf
- Supp Fig 2a,2b.xlsx
- Supp Fig 2c.pptx
