# Supplementary material for: The FANCM-BLM-TOP3A-RMI complex suppresses alternative lengthening of telomeres (ALT)
Source: Nat Commun. 2019 May 28;10:2252. doi: 10.1038/s41467-019-10180-6 (PMC6538672; doi:10.1038/s41467-019-10180-6)
Supplement: Supplementary file 4 — Source Data [file 41467_2019_10180_MOESM4_ESM.zip › Supp Fig 5.xlsx]

## Sheet: Project_achilles_FANCM_gene_dep
CCLE_Name	Aliases	Disease	gene_effect (FANCM)
SNU1196	SNU-1196	Bile Duct Cancer	-0.0736437
253J	253J	Bladder Cancer	-0.353629
T24	T24	Bladder Cancer	-0.0410013
CAL29	CAL-29	Bladder Cancer	-0.300746
RT4	RT4	Bladder Cancer	-0.29804
RT112	RT-112	Bladder Cancer	-0.215645
KU1919	KU-19-19	Bladder Cancer	-0.410499
UMUC3	UM-UC-3	Bladder Cancer	-0.372469
VMCUB1	VM-CUB1	Bladder Cancer	-0.284166
HT1197	HT-1197	Bladder Cancer	-0.767488
BC3C	BC-3C	Bladder Cancer	-0.0724785
TCCSUP	TCCSUP	Bladder Cancer	-0.298262
HT1376	HT-1376	Bladder Cancer	-0.0740942
JMSU1	JMSU-1	Bladder Cancer	-0.163867
BFTC905	BFTC-905	Bladder Cancer	-0.282001
UMUC1	UM-UC-1	Bladder Cancer	-0.691955
SCABER	SCaBER	Bladder Cancer	-0.166096
KMBC2	KMBC-2	Bladder Cancer	-0.129842
647V	647-V	Bladder Cancer	-0.424047
5637	5637	Bladder Cancer	-0.478978
639V	639-V	Bladder Cancer	-0.226934
RT11284		Bladder Cancer	-0.521854
SKNMC	SK-N-MC	Bone Cancer	-0.341493
RDES	RD-ES	Bone Cancer	0.0110474
A673	A-673	Bone Cancer	-0.57494
G292CLONEA141B1	G-292;clone A141B1;G292CLONEA141B1;G-292 clone A141B1	Bone Cancer	-0.354521
SKES1	SK-ES-1	Bone Cancer	-0.103327
CADOES1	CADO-ES1;CADO-ES-1	Bone Cancer	-0.111814
EWS502	EWS502	Bone Cancer	-0.177804
U2OS	U-2 OS;U2-OS;U-2 OS	Bone Cancer	-0.77427
SAOS2	Saos-2	Bone Cancer	-0.994122
EW8	EW8	Bone Cancer	-0.552105
CAL78	CAL-78	Bone Cancer	-0.954174
SJSA1	SJSA-1	Bone Cancer	-0.182735
143B	143B	Bone Cancer	-0.293753
COGE352	COG-E-352	Bone Cancer	-0.262697
SKPNDW	SK-PN-DW	Bone Cancer	-0.404024
TC32	TC-32	Bone Cancer	-0.41916
TC106	TC-106	Bone Cancer	-0.186689
TC138	TC138	Bone Cancer	-0.329111
TC205	TC205	Bone Cancer	-0.231324
CH157MN	CH-157MN	Brain Cancer	-0.547789
U343	U343	Brain Cancer	-0.526101
U118MG	U-118 MG	Brain Cancer	-0.21565
D283MED	D283 Med;D283	Brain Cancer	-0.109529
HS683	Hs 683	Brain Cancer	-0.268031
U87MG	U-87 MG	Brain Cancer	-0.310783
D341MED	D341;D341MED	Brain Cancer	-0.150655
GAMG	GAMG	Brain Cancer	-0.141869
LN319	LN-319	Brain Cancer	-0.157635
8MGBA	8-MG-BA	Brain Cancer	-0.309186
M059K	M059K	Brain Cancer	-0.459567
U178	U-178	Brain Cancer	-0.269206
DAOY	Daoy	Brain Cancer	-0.385341
LN382	LN382;LN-382	Brain Cancer	-0.119819
KALS1	KALS-1	Brain Cancer	-0.429922
U251MG	U-251 MG;U251-MG	Brain Cancer	-0.275724
DKMG	DK-MG	Brain Cancer	-0.037388
42MGBA	42-MG-BA	Brain Cancer	-0.268682
CCFSTTG1	CCF-STTG1	Brain Cancer	-0.287758
SNU1105	SNU-1105	Brain Cancer	-0.401182
SF295	SF-295	Brain Cancer	-0.19571
H4	H4	Brain Cancer	-0.370269
KNS60	KNS-60	Brain Cancer	-0.270192
CAS1	CAS-1	Brain Cancer	-0.134402
YH13	YH-13	Brain Cancer	-0.0555048
KNS81	KNS-81	Brain Cancer	-0.578202
SF767	SF767	Brain Cancer	-0.269463
YKG1	YKG1	Brain Cancer	-0.214669
T98G	T98G	Brain Cancer	-0.176476
LN235	LN-235	Brain Cancer	-0.281898
KNS42	KNS-42	Brain Cancer	-0.334832
SNU201	SNU-201	Brain Cancer	-0.16822
KS1	KS-1	Brain Cancer	-0.564375
LN443	LN-443	Brain Cancer	-0.129776
LN464	LN-464	Brain Cancer	-0.372366
GB1	GB-1	Brain Cancer	-0.252321
GI1	GI-1	Brain Cancer	-0.313196
LNZ308	LNZ308	Brain Cancer	-0.10956
ONS76	ONS-76	Brain Cancer	-0.0307941
LN18	LN-18	Brain Cancer	-0.113673
SF172	SF-172	Brain Cancer	-0.0631787
D425	D425	Brain Cancer	-0.20267
D458	D458	Brain Cancer	-0.493536
F5	F5	Brain Cancer	-0.455694
UW228		Brain Cancer	-0.285371
SKBR3	SK-BR-3	Breast Cancer	-0.336618
KPL1	KPL-1	Breast Cancer	-0.438781
ZR751	ZR-75-1	Breast Cancer	-0.253791
HS578T	Hs 578T	Breast Cancer	-0.371982
HCC1937	HCC1937	Breast Cancer	-0.223896
AU565	AU565	Breast Cancer	-0.254036
DU4475	Du4475	Breast Cancer	-0.40891
HCC1419	HCC1419	Breast Cancer	-0.1089
BT549	BT-549	Breast Cancer	-0.215194
EFM19	EFM-19	Breast Cancer	-0.32995
HCC1428	HCC1428	Breast Cancer	-0.0713672
HCC1143	HCC1143	Breast Cancer	-0.200236
MDAMB436	MDA-MB-436	Breast Cancer	-0.731256
MDAMB157	MDA-MB-157	Breast Cancer	-0.206604
HCC1806	HCC1806	Breast Cancer	-0.482561
HCC1395	HCC1395	Breast Cancer	-0.27558
JIMT1	JIMT-1	Breast Cancer	-0.329211
HMC18	HMC-1-8	Breast Cancer	-0.319255
HCC202	HCC202	Breast Cancer	-0.207735
MDAMB231	MDA-MB-231	Breast Cancer	-0.358764
CAMA1	CAMA-1	Breast Cancer	-0.151768
MDAMB468	MDA-MB-468	Breast Cancer	-0.527495
CAL51	CAL-51	Breast Cancer	-0.494747
HCC1954	HCC1954	Breast Cancer	-0.332113
MDAMB415	MDA-MB-415	Breast Cancer	-0.0313657
MDAMB453	MDA-MB-453	Breast Cancer	0.0121894
SIHA	SIHA	Cervical Cancer	-0.187725
LS513	LS513	Colon/Colorectal Cancer	-0.465142
C2BBE1	C2BBe1	Colon/Colorectal Cancer	-0.269
LS1034	LS1034	Colon/Colorectal Cancer	-0.00395547
COLO201	COLO 201	Colon/Colorectal Cancer	-0.166337
OUMS23	OUMS-23	Colon/Colorectal Cancer	-0.571426
COLO678	COLO-678	Colon/Colorectal Cancer	-0.0429942
T84	T84	Colon/Colorectal Cancer	-0.0715328
NCIH747	NCI-H747	Colon/Colorectal Cancer	-0.102015
SW837	SW 837	Colon/Colorectal Cancer	-0.430437
HCC56	HCC-56	Colon/Colorectal Cancer	-0.260613
SW1463	SW1463	Colon/Colorectal Cancer	-0.127932
NCIH716	NCI-H716	Colon/Colorectal Cancer	0.365448
HT29	HT-29	Colon/Colorectal Cancer	-0.182559
SW620	SW 620	Colon/Colorectal Cancer	-0.262791
SNU503	SNU-503	Colon/Colorectal Cancer	-0.120113
CL40	CL-40	Colon/Colorectal Cancer	-0.0601881
SW403	SW403	Colon/Colorectal Cancer	-0.503306
HT55	HT55	Colon/Colorectal Cancer	0.0565545
MDST8	MDST8	Colon/Colorectal Cancer	-0.25271
RKO	RKO	Colon/Colorectal Cancer	-0.186235
LOVO	LoVo	Colon/Colorectal Cancer	-0.371738
LS180	LS 180	Colon/Colorectal Cancer	-0.226179
SW48	SW48	Colon/Colorectal Cancer	-0.291608
CCK81	CCK-81	Colon/Colorectal Cancer	-0.138755
KM12	KM12	Colon/Colorectal Cancer	-0.264332
HT115	HT115	Colon/Colorectal Cancer	-0.359139
DLD1	DLD-1	Colon/Colorectal Cancer	-0.248298
KLE	KLE	Endometrial/Uterine Cancer	-0.214789
SNU1077	SNU-1077	Endometrial/Uterine Cancer	-0.0885954
TEN	TEN	Endometrial/Uterine Cancer	-0.265251
SNU685	SNU-685	Endometrial/Uterine Cancer	-0.425694
EFE184	EFE-184	Endometrial/Uterine Cancer	-0.0607595
HEC50B	HEC-50B	Endometrial/Uterine Cancer	-0.0953561
ESS1	ESS-1	Endometrial/Uterine Cancer	-0.501939
JHUEM1	JHUEM-1	Endometrial/Uterine Cancer	-0.940402
HEC1B	HEC-1-B	Endometrial/Uterine Cancer	-0.141115
HEC1A	HEC-1-A	Endometrial/Uterine Cancer	-0.131348
HEC151	HEC-151	Endometrial/Uterine Cancer	-0.619663
SNGM	SNG-M	Endometrial/Uterine Cancer	-0.327665
EN	EN	Endometrial/Uterine Cancer	-0.538375
HEC6	HEC-6	Endometrial/Uterine Cancer	-0.28632
MFE319	MFE-319	Endometrial/Uterine Cancer	-0.319177
JHUEM7	JHUEM-7	Endometrial/Uterine Cancer	-0.721797
HEC59	HEC-59	Endometrial/Uterine Cancer	-0.331758
HEC251	HEC-251	Endometrial/Uterine Cancer	-0.65536
OE33	OE33	Esophageal Cancer	-0.143461
TE5	TE-5	Esophageal Cancer	-0.168655
TE8	TE-8	Esophageal Cancer	-0.227153
OE21	OE21	Esophageal Cancer	-0.523388
TE6	TE-6	Esophageal Cancer	0.000740268
TE1	TE-1	Esophageal Cancer	0.0104916
KYSE180	KYSE-180	Esophageal Cancer	-0.33588
KYSE30	KYSE-30	Esophageal Cancer	-0.42713
KYSE70	KYSE-70	Esophageal Cancer	-0.173321
KYSE410	KYSE-410	Esophageal Cancer	-0.157135
KYSE140	KYSE-140	Esophageal Cancer	-0.0796168
KYSE510	KYSE-510	Esophageal Cancer	-0.260948
KYSE450	KYSE-450	Esophageal Cancer	-0.217735
KYSE270	KYSE-270	Esophageal Cancer	-0.612435
TE4	TE-4	Esophageal Cancer	-0.137329
OACM51	OAC-M5.1	Esophageal Cancer	-0.0842728
ESO26	ESO26	Esophageal Cancer	-0.164571
SKGT4	SK-GT-4	Esophageal Cancer	-0.067284
HS729	Hs 729	Fibroblast	-1.04768
GCIY	GCIY	Gastric Cancer	-0.541433
LMSU	LMSU	Gastric Cancer	-0.519443
MKN45	MKN-45	Gastric Cancer	-0.47519
NCIN87	NCI-N87	Gastric Cancer	-0.177479
GSU	GSU	Gastric Cancer	-0.0392515
KE39	KE-39	Gastric Cancer	-0.874226
FU97	FU97	Gastric Cancer	-0.148663
SNU601	SNU-601	Gastric Cancer	-0.505888
GSS	GSS	Gastric Cancer	-0.172055
MKN74	MKN74	Gastric Cancer	-0.461034
SH10TC	SH-10-TC	Gastric Cancer	-0.237898
HGC27	HGC-27	Gastric Cancer	0.308118
AGS	AGS	Gastric Cancer	-0.222154
NUGC3	NUGC-3	Gastric Cancer	-0.415756
SNU1	SNU-1	Gastric Cancer	-0.369729
SCC25	SCC-25	Head and Neck Cancer	-0.312574
DETROIT562	Detroit 562	Head and Neck Cancer	0.0257352
BICR31	BICR 31	Head and Neck Cancer	-0.55594
SCC4	SCC-4	Head and Neck Cancer	-0.172028
BICR6	BICR 6	Head and Neck Cancer	-0.4905
HSC2	HSC-2	Head and Neck Cancer	-0.073177
BICR16	BICR 16	Head and Neck Cancer	-0.382399
CAL33	CAL-33	Head and Neck Cancer	-0.29666
BHY	BHY	Head and Neck Cancer	-0.170495
SNU1076	SNU-1076	Head and Neck Cancer	-0.162054
PECAPJ34CLONEC12	PE/CA-PJ34 (clone C12)	Head and Neck Cancer	-0.182279
SNU1041	SNU-1041	Head and Neck Cancer	-0.597119
PECAPJ15	PE/CA-PJ15	Head and Neck Cancer	-0.273899
YD8	YD-8	Head and Neck Cancer	-0.167563
PECAPJ41CLONED2	PE/CA-PJ41 (clone D2)	Head and Neck Cancer	-0.279886
YD38	YD-38	Head and Neck Cancer	-0.291762
BICR56	BICR 56	Head and Neck Cancer	-0.485875
HSC3	HSC-3	Head and Neck Cancer	-0.22472
BICR22	BICR 22	Head and Neck Cancer	-0.426152
CAL27	CAL 27	Head and Neck Cancer	-0.472498
YD15	YD-15	Head and Neck Cancer	-0.558483
FADU	FaDu	Head and Neck Cancer	-0.343081
UPCISCC152	UPCISCC152;UPCI:SCC152	Head and Neck Cancer	-0.124907
BICR78	BICR 78	Head and Neck Cancer	-0.426501
H103	H103	Head and Neck Cancer	-0.351029
SLR20	SLR 20	Kidney Cancer	-0.256843
OSRC2	OS-RC-2	Kidney Cancer	-0.197438
RCC10RGB	RCC10RGB	Kidney Cancer	-0.66638
CAKI2	Caki-2	Kidney Cancer	-0.239766
SLR23	SLR 23	Kidney Cancer	-0.433285
KMRC20	KMRC-20	Kidney Cancer	-0.241732
UOK101	UOK101	Kidney Cancer	-0.402581
TUHR14TKB	TUHR14TKB	Kidney Cancer	-0.415474
769P	769-P	Kidney Cancer	-0.102237
CAKI1	Caki-1	Kidney Cancer	-0.376226
TUHR10TKB	TUHR10TKB	Kidney Cancer	0.0853183
VMRCRCW	VMRC-RCW	Kidney Cancer	-0.162815
TUHR4TKB	TUHR4TKB	Kidney Cancer	-0.914937
SLR26	SLR 26	Kidney Cancer	-0.157501
786O	786-O	Kidney Cancer	-0.26318
KMRC1	KMRC-1	Kidney Cancer	-0.480509
BFTC909	BFTC-909	Kidney Cancer	-0.272875
SNU349	SNU-349	Kidney Cancer	-0.291299
CCLFPEDS0001T	PEDS005TPFAD;Peds005T Adh;Peds005T_PF_AD	Kidney Cancer	0.0291633
MV411	MV4;11;MV-4-11	Leukemia	-0.359373
697	697	Leukemia	-0.377083
OCIAML2	OCI-AML2	Leukemia	-0.61059
THP1	THP-1	Leukemia	-0.312161
NOMO1	NOMO-1	Leukemia	-0.10298
L363	L-363	Leukemia	-0.187914
EOL1	EOL-1	Leukemia	-0.16818
NB4	NB-4	Leukemia	-0.474595
EM2	EM-2	Leukemia	-0.201599
OCIAML3	OCI-AML3	Leukemia	-0.617676
MOLM13	MOLM-13	Leukemia	-0.244752
SKMM2	SK-MM-2	Leukemia	-0.0467905
TF1	TF-1	Leukemia	-0.441473
U937	U-937	Leukemia	-0.337751
F36P	F-36P	Leukemia	-0.016643
P31FUJ	P31/FUJ	Leukemia	-0.709803
SEM	SEM	Leukemia	-0.567948
CMLT1	CML-T1	Leukemia	-0.456903
PF382	PF-382	Leukemia	-0.386805
NALM6	NALM-6	Leukemia	-0.181512
SUPT1	SUP-T1;Sup-T1	Leukemia	-0.102477
REH	Reh	Leukemia	-0.222193
HSB2	HSB2	Leukemia	-1.0893
SNU398	SNU-398	Liver Cancer	-0.30559
SNU886	SNU-886	Liver Cancer	-0.0836856
SKHEP1	SK-HEP-1	Liver Cancer	-0.418877
HLF	HLF	Liver Cancer	-0.106788
SNU449	SNU-449	Liver Cancer	0.127422
LI7	Li-7	Liver Cancer	-0.152257
HUH1	huH-1	Liver Cancer	-0.166054
JHH4	JHH-4	Liver Cancer	-0.0216657
HUH7	HuH-7	Liver Cancer	-0.267809
SNU182	SNU-182	Liver Cancer	-0.36867
SNU761	SNU-761	Liver Cancer	-0.334964
JHH1	JHH-1	Liver Cancer	-0.227685
HUH6	HuH-6	Liver Cancer	-0.0643167
JHH5	JHH-5	Liver Cancer	-0.116395
JHH7	JHH-7	Liver Cancer	-0.106733
PLCPRF5	PLC/PRF/5	Liver Cancer	-0.0373171
HCC827	HCC827	Lung Cancer	-0.241608
NCIH1581	NCI-H1581;NCI-H2077	Lung Cancer	-0.0285739
NCIH1693	NCI-H1693	Lung Cancer	-0.316998
PC14	PC-14	Lung Cancer	-0.160739
NCIH1650	NCI-H1650	Lung Cancer	-0.332307
ACCMESO1	ACC-MESO-1	Lung Cancer	-0.240154
NCIH2452	NCI-H2452	Lung Cancer	-0.447838
HCC2429		Lung Cancer	-0.354656
HCC2935	HCC2935	Lung Cancer	-0.0249344
NCIH2052	NCI-H2052	Lung Cancer	-0.262092
NCIH2887	NCI-H2887	Lung Cancer	-0.234827
CORL279	COR-L279	Lung Cancer	-0.185561
RERFLCAI	RERF-LC-AI	Lung Cancer	-0.254708
CALU6	Calu-6	Lung Cancer	-0.0962525
NCIH2122	NCI-H2122	Lung Cancer	-0.489882
MPP89	MPP 89	Lung Cancer	-0.243108
ISTMES2	IST-MES2;IST-MES-2	Lung Cancer	-0.270452
MSTO211H	MSTO-211H	Lung Cancer	-0.488244
NCIH3122	NCI-H3122	Lung Cancer	-0.258143
HCC461		Lung Cancer	-0.3394
LUDLU1	LUDLU-1	Lung Cancer	-0.0071571
NCIH520	NCI-H520	Lung Cancer	0.166628
NCIH1944	NCI-H1944	Lung Cancer	-0.219681
NCIH838	NCI-H838	Lung Cancer	-0.17687
LU99	LU99	Lung Cancer	-0.268381
NCIH1666	NCI-H1666	Lung Cancer	-0.114185
HCC95	HCC-95	Lung Cancer	-0.175092
NCIH460	NCI-H460	Lung Cancer	-0.303451
NCIH2170	NCI-H2170	Lung Cancer	-0.235215
NCIH1792	NCI-H1792	Lung Cancer	-0.286427
NCIH1299	NCI-H1299	Lung Cancer	-0.277961
CALU1	Calu-1	Lung Cancer	-0.325711
NCIH2030	NCI-H2030	Lung Cancer	-0.0348177
ABC1	ABC-1	Lung Cancer	-0.479595
ISTMES1	IST-MES1	Lung Cancer	0.0644768
EPLC272H	EPLC-272H	Lung Cancer	-0.2751
NCIH1437	NCI-H1437	Lung Cancer	-0.024032
LCLC103H	LCLC-103H	Lung Cancer	-0.456988
NCIH441	NCI-H441	Lung Cancer	-0.335196
NCIH28	NCI-H28	Lung Cancer	-0.46802
CORL23	COR-L23;COR-L23/CPR	Lung Cancer	-0.446895
SKMES1	SK-MES-1	Lung Cancer	-0.33134
SW1573	SW 1573	Lung Cancer	-0.257994
A549	A549	Lung Cancer	-0.0791941
CORL47	COR-L47	Lung Cancer	-0.237281
EKVX	EKVX	Lung Cancer	-0.151661
NCIH2291	NCI-H2291	Lung Cancer	-0.35904
NCIH1703	NCI-H1703	Lung Cancer	-0.220551
A427	A427	Lung Cancer	-0.158919
NCIH1648	NCI-H1648	Lung Cancer	-0.158406
NCIH526	NCI-H526	Lung Cancer	-0.0355745
LK2	LK-2	Lung Cancer	-0.153111
NCIH2023	NCI-H2023	Lung Cancer	0.0398778
NCIH2126	NCI-H2126	Lung Cancer	-0.100882
LXF289	LXF-289	Lung Cancer	-0.112615
RERFLCAD1	RERF-LC-Ad1	Lung Cancer	-0.265036
NCIH446	NCI-H446	Lung Cancer	-0.414778
NCIH322	NCI-H322	Lung Cancer	-0.385396
HCC366	HCC-366	Lung Cancer	-0.165337
NCIH2087	NCI-H2087	Lung Cancer	-0.180154
HARA	HARA	Lung Cancer	-0.4131
MORCPR	MOR/CPR	Lung Cancer	-0.260397
KNS62	KNS-62	Lung Cancer	-0.333491
HOP62	HOP-62	Lung Cancer	-0.280611
NCIH1048	NCI-H1048	Lung Cancer	-0.145249
CHAGOK1	ChaGo-K-1	Lung Cancer	-0.0484237
NCIH1568	NCI-H1568	Lung Cancer	-0.272259
HCC515	HCC515	Lung Cancer	-0.127413
HCC15	HCC-15	Lung Cancer	-0.0350045
NCIH23	NCI-H23	Lung Cancer	-0.643491
HCC1359	HCC-1359	Lung Cancer	-0.0355708
NCIH2286	NCI-H2286	Lung Cancer	-0.518634
NCIH1573	NCI-H1573	Lung Cancer	-0.643617
NCIH1339	NCI-H1339	Lung Cancer	-0.4547
NCIH2172	NCI-H2172	Lung Cancer	0.0200068
NCIH2110	NCI-H2110	Lung Cancer	-0.197672
NCIH292	NCI-H292;H292	Lung Cancer	-0.385857
KARPAS299	KARPAS-299	Lymphoma	-0.121024
HDMYZ	HD-MY-Z	Lymphoma	-0.498013
C8166		Lymphoma	-0.413019
SUPM2	SUP-M2	Lymphoma	-0.587785
DEL	DEL	Lymphoma	-0.198546
KARPAS422	KARPAS-422	Lymphoma	-0.313711
DB	DB	Lymphoma	-0.373794
SR786	SR-786;SR	Lymphoma	-0.553259
SUDHL4	SU-DHL-4	Lymphoma	-0.391903
A3KAW	A3/KAW	Lymphoma	-0.483523
KIJK	Ki-JK	Lymphoma	-0.277149
L82	L82	Lymphoma	-0.580274
MAC2A	Mac-2A	Lymphoma	-0.0820885
MYLA	MYLA	Lymphoma	-0.514002
SMZ1	SMZ-1	Lymphoma	-0.289784
LP1	LP-1	Myeloma	-0.152116
KMS20	KMS-20	Myeloma	-0.175597
OCIMY7	OCI-MY7	Myeloma	-0.0201696
INA6	INA-6	Myeloma	-0.33229
KMS34	KMS-34	Myeloma	-0.122524
KMS27	KMS-27	Myeloma	0.386386
KMS26	KMS-26	Myeloma	-0.186931
JJN3	JJN-3	Myeloma	-0.162275
KMS18	KMS-18	Myeloma	-0.0848381
KMS11	KMS-11	Myeloma	-0.182331
MM1S	MM1-S	Myeloma	-0.120253
RPMI8226	RPMI 8226	Myeloma	-0.508819
EJM	EJM	Myeloma	-0.400813
HUNS1	HuNS1	Myeloma	-0.200537
AMO1	AMO-1	Myeloma	-0.114281
KMM1	KMM-1	Myeloma	-0.214323
MHHNB11	MHH-NB-11	Neuroblastoma	-0.438322
SIMA	SIMA	Neuroblastoma	-0.36202
CHP212	CHP-212	Neuroblastoma	-0.290644
NH6	NH-6	Neuroblastoma	-0.465294
KPNYN	KP-N-YN	Neuroblastoma	0.0769531
KELLY	KELLY	Neuroblastoma	-0.663403
SKNAS	SK-N-AS	Neuroblastoma	-0.106792
IMR32	IMR-32	Neuroblastoma	-0.312058
SKNBE2	SK-N-BE(2)	Neuroblastoma	-0.0829479
SKNFI	SK-N-FI	Neuroblastoma	-0.988318
SKNDZ	SK-N-DZ	Neuroblastoma	-0.21216
NB1	NB-1	Neuroblastoma	-0.540587
CHLA15	CHLA15	Neuroblastoma	-0.0962022
COGN278	COGN278	Neuroblastoma	-0.302205
COGN305	COGN305	Neuroblastoma	0.0220898
ONCODG1	ONCO-DG-1	Ovarian Cancer	-0.284448
OAW28	OAW28	Ovarian Cancer	-0.423403
COV434	COV434	Ovarian Cancer	-0.259394
JHOS2	JHOS-2	Ovarian Cancer	-0.677636
JHOM1	JHOM-1	Ovarian Cancer	-0.307314
COV318	COV318	Ovarian Cancer	-0.319269
COV362	COV362	Ovarian Cancer	-0.843564
SNU840	SNU-840	Ovarian Cancer	-0.374897
OV90	OV-90	Ovarian Cancer	-0.20396
EFO21	EFO-21	Ovarian Cancer	-0.115757
JHOC5	JHOC-5	Ovarian Cancer	-0.235247
SNU8	SNU-8	Ovarian Cancer	-0.229855
59M	59M	Ovarian Cancer	-0.386698
KURAMOCHI	KURAMOCHI	Ovarian Cancer	-0.255519
OVISE	OVISE	Ovarian Cancer	-0.24728
HEYA8	Hey-A8	Ovarian Cancer	-0.244616
JHOS4	JHOS-4	Ovarian Cancer	-0.943664
COV644	COV644	Ovarian Cancer	-0.137991
OVMANA	OVMANA	Ovarian Cancer	-0.394896
A2780	A2780	Ovarian Cancer	-0.288354
OVTOKO	OVTOKO	Ovarian Cancer	-0.25375
OV7	OV7	Ovarian Cancer	-0.0439286
OVCAR8	OVCAR-8	Ovarian Cancer	-0.313294
RMUGS	RMUG-S	Ovarian Cancer	-0.20197
CAOV3	Caov-3	Ovarian Cancer	-0.32378
MCAS	MCAS	Ovarian Cancer	-0.192566
SKOV3	SK-OV-3	Ovarian Cancer	-0.123065
TOV21G	TOV-21G	Ovarian Cancer	-0.234449
ES2	ES-2	Ovarian Cancer	-0.230533
EFO27	EFO-27	Ovarian Cancer	-0.247121
OVK18	OVK18	Ovarian Cancer	-0.397622
COV504	COV504	Ovarian Cancer	-0.153074
OVCAR5	OVCAR-5	Ovarian Cancer	-0.157655
BIN67	BIN-67	Ovarian Cancer	-0.196665
PATU8988S	PA-TU-8988S	Pancreatic Cancer	-0.0866091
PANC0203	Panc 02.03	Pancreatic Cancer	-0.0621271
PANC1005	Panc 10.05	Pancreatic Cancer	-0.158153
T3M4	T3M-4	Pancreatic Cancer	-0.14632
KP3	KP-3	Pancreatic Cancer	-0.189581
HUPT3	HUP-T3	Pancreatic Cancer	-0.516371
CFPAC1	CFPAC-1	Pancreatic Cancer	-0.00565268
HS766T	Hs 766T	Pancreatic Cancer	-0.0396687
ASPC1	AsPC-1	Pancreatic Cancer	-0.137506
PANC0403	Panc 04.03	Pancreatic Cancer	-0.08605
DANG	DAN-G	Pancreatic Cancer	-0.399073
KP4	KP4	Pancreatic Cancer	-0.310287
SNU213	SNU-213	Pancreatic Cancer	-0.10939
KP2	KP-2	Pancreatic Cancer	-0.108606
PK1	PK-1	Pancreatic Cancer	-0.194107
PSN1	PSN1;GR-M	Pancreatic Cancer	-0.27127
YAPC	YAPC	Pancreatic Cancer	-0.0604419
PK45H	PK-45H	Pancreatic Cancer	-0.210902
TCCPAN2	TCC-PAN2	Pancreatic Cancer	-0.297612
SNU410	SNU-410	Pancreatic Cancer	-0.011847
MIAPACA2	MIA PaCa-2	Pancreatic Cancer	-0.137231
SUIT2	SUIT-2	Pancreatic Cancer	-0.312409
JOPACA1	JOPACA-1	Pancreatic Cancer	-0.223081
PACADD137	PACADD-137	Pancreatic Cancer	-0.29009
PACADD165	PACADD-165	Pancreatic Cancer	-0.429207
BT16	BT-16	Rhabdoid	-0.28316
CHLA06ATRT	CHLA-06	Rhabdoid	-0.254621
CHLA266	CHLA-266	Rhabdoid	-0.260867
MON	MON	Rhabdoid	-0.602531
TTC549	TTC-549	Rhabdoid	-0.366306
COGAR359	COG-AR-359	Rhabdoid	-0.269875
JMURTK2	JMU-RTK-2	Rhabdoid	-0.660987
S117	S-117	Sarcoma	-0.272465
HT1080	HT-1080	Sarcoma	-0.200148
RD	RD	Sarcoma	-0.142398
RKN	RKN	Sarcoma	-0.127257
RH30	RH-30	Sarcoma	-0.388327
GCT	GCT	Sarcoma	-0.29881
SKUT1	SK-UT-1	Sarcoma	-0.464304
CW9019	CW9019	Sarcoma	-0.257073
JR	JR;JR-1	Sarcoma	-0.513776
CCLFPEDS0003T	Peds015T;Peds015T(icat043)	Sarcoma	-0.247449
SMSCTR	SMS-CTR	Sarcoma	-0.734167
127399	1273/99	Sarcoma	-0.406319
SW982	SW982	Sarcoma	-0.434028
SYO1	SYO1	Sarcoma	-0.24478
YAMATO	Yamato	Sarcoma	-0.621608
SCS214	SCS-214	Sarcoma	-0.614597
CME1	CME-1	Sarcoma	-0.497402
RH28	RH28	Sarcoma	-0.866926
RHJT	RhJT	Sarcoma	-0.817078
RH4	Rh4	Sarcoma	-0.834436
HS852T	Hs 852.T	Skin Cancer	-0.283802
WM115	WM-115	Skin Cancer	-0.410237
HT144	HT-144	Skin Cancer	-0.662333
RPMI7951	RPMI-7951	Skin Cancer	-0.283533
COLO800	COLO-800	Skin Cancer	-0.588017
K029AX	K029AX	Skin Cancer	-0.465227
UACC62	UACC-62	Skin Cancer	-0.429863
MELHO	MEL-HO	Skin Cancer	-0.572532
CJM	CJM	Skin Cancer	-0.187997
MALME3M	Malme-3M	Skin Cancer	-0.247204
IGR39	IGR-39	Skin Cancer	-0.153725
UACC257	UACC-257	Skin Cancer	-0.246342
C32	C32	Skin Cancer	-0.520415
RVH421	RVH-421	Skin Cancer	-0.449956
HS944T	Hs 944.T	Skin Cancer	-0.260251
WM1799	WM1799	Skin Cancer	-0.203509
WM983B	WM-983B	Skin Cancer	-0.327459
A2058	A2058	Skin Cancer	-0.347072
HS695T	Hs 695T	Skin Cancer	-0.691948
COLO679	COLO-679	Skin Cancer	-0.428216
SKMEL30	SK-MEL-30	Skin Cancer	-0.59609
SKMEL24	SK-MEL-24	Skin Cancer	-0.119409
WM793	WM-793	Skin Cancer	-0.23942
MELJUSO	MEL-JUSO	Skin Cancer	-0.26339
IGR1	IGR-1	Skin Cancer	-0.370826
MDAMB435S	MDA-MB-435S	Skin Cancer	-0.316527
IPC298	IPC-298	Skin Cancer	-0.13424
COLO792	COLO 792	Skin Cancer	-0.516397
WM2664	WM-266-4	Skin Cancer	-0.164532
A431	A-431	Skin Cancer	-0.309379
MCC26	MCC26	Skin Cancer	-0.390109
SW579	SW579	Thyroid Cancer	-0.156115
8305C	8305C	Thyroid Cancer	-0.196208
