# Supplementary material for: The FANCM-BLM-TOP3A-RMI complex suppresses alternative lengthening of telomeres (ALT)
Source: Nat Commun. 2019 May 28;10:2252. doi: 10.1038/s41467-019-10180-6 (PMC6538672; doi:10.1038/s41467-019-10180-6)
Supplement: Supplementary file 4 — Source Data [file 41467_2019_10180_MOESM4_ESM.zip › Supp Fig 2a,2b.xlsx]

## Sheet: SF2b
REP 1		Scrambled	si-FANCM	siBLM	siF+BLM			Scrambled	si-FANCM	siPOLD3	siF+POLD3			Scrambled	si-FANCM	siRAD51	siF+RAD51			Scrambled	si-FANCM	siRAD52	siF+RAD52
	anti-BLM	8273.6	7898.2	5562.8	2930.5		anti-POLD3	14958.3	13229.3	627.3	536.9		anti-RAD51	11242.5	5887.2	753.1	735.7		anti-RAD52	4513.65	3279.01	880.577	557.213
	anti-Actin	12959.4	13339.9	14345.6	16690.7		anti-Actin	16562	14129.5	12403.9	12326		anti-Vinculin	11116.3	11104	11132.4	11325.2		anti-Vinculin	10199.9	10746.6	9161.08	10326.9
	Normalised to Actin	0.638425	0.592073	0.38777	0.175577		Normalised to Actin	0.90317	0.936289	0.0505728	0.0435583		Normalised to Vinculin	1.01135	0.530187	0.0676494	0.0649613		Normalised to Vinculin	0.442519	0.305122	0.0961216	0.0539574
	Normalised to Scrambled	1	0.927398	0.607386	0.275016		Normalised to Scrambled	1	1.03667	0.0559948	0.0482283		Normalised to Scrambled	1	0.524236	0.06689	0.0642321		Normalised to Scrambled	1	0.689512	0.217215	0.121933
REP 2		Scrambled	si-FANCM	siBLM	siF+BLM			Scrambled	si-FANCM	siPOLD3	siF+POLD3			Scrambled	si-FANCM	siRAD51	siF+RAD51			Scrambled	si-FANCM	siRAD52	siF+RAD52
	anti-BLM	18109.2	6700.99	2575.52	2527.4		anti-POLD3	21460.5	14452.1	390.192	791.698		anti-RAD51	10050.9	8329.32	2761.33	2570.08		anti-RAD52	8802.14	2862.39	118.627	112.506
	anti-Vinculin	13291.4	17759.3	15923.4	13003.4		anti-Vinculin	10039.8	11126.3	10482.2	19951.1		anti-Vinculin	17191.7	20379	17108.2	20682		anti-Vinculin	9884.6	13426	11655.7	12755.6
	Normalised to Vinculin	1.36248	0.377324	0.161744	0.194365		Normalised to Vinculin	2.13755	1.29891	0.0372243	0.0396819		Normalised to Vinculin	0.584633	0.40872	0.161403	0.124267		Normalised to Vinculin	0.89049	0.213197	0.0101776	0.00882013
	Normalised to Scrambled	1	0.276939	0.118713	0.142655		Normalised to Scrambled	1	0.607663	0.0174145	0.0185642		Normalised to Scrambled	1	0.699107	0.276077	0.212555		Normalised to Scrambled	1	0.239416	0.0114292	0.0099048
REP 3		Scrambled	si-FANCM	siBLM	siF+BLM			Scrambled	si-FANCM	siPOLD3	siF+POLD3			Scrambled	si-FANCM	siRAD51	siF+RAD51			Scrambled	si-FANCM	siRAD52	siF+RAD52
	anti-BLM	9962.97	5696.37	1519.48	1348.36		anti-POLD3	9791.95	7654.42	676.406	634.406		anti-RAD51	11507.4	4609.37	564.062	255.163		anti-RAD52	3902.81	2753.2	570.4	393.9
	anti-Actin	6845.74	7279.86	7189.28	6658.62		anti-Vinculin	10252.4	12399.6	12781.5	11713.6		anti-Vinculin	9025.2	12279.2	13148.9	12797.8		anti-Vinculin	12970.5	11852.9	8836.7	11463.2
	Normalised to Actin	1.45535	0.782483	0.211353	0.202498		Normalised to Vinculin	0.955089	0.617312	0.0529207	0.0541598		Normalised to Vinculin	1.27503	0.37538	0.042898	0.019938		Normalised to Vinculin	0.300899	0.232281	0.064549	0.0343621
	Normalised to Scrambled	1	0.537658	0.145225	0.13914		Normalised to Scrambled	1	0.64634	0.0554092	0.0567065		Normalised to Scrambled	1	0.294409	0.0336448	0.0156373		Normalised to Scrambled	1	0.771956	0.21452	0.114198
